# Supplementary material for: Clinicopathological-Associated Regulatory Network of Deregulated circRNAs in Hepatocellular Carcinoma
Source: Cancers (Basel). 2021 Jun 2;13(11):2772. doi: 10.3390/cancers13112772 (PMC8199648; doi:10.3390/cancers13112772)
Supplement: Supplementary file 1 [file cancers-13-02772-s001.zip]

Archive with 1 entries (1 files):
- cancers-1214052-supplementary.pdf
